# Supplementary material for: Seasonal Variations in Production Performance, Health Status, and Gut Microbiota of Meat Rabbit Reared in Semi-Confined Conditions
Source: Animals (Basel). 2023 Dec 28;14(1):113. doi: 10.3390/ani14010113 (PMC10778228; doi:10.3390/ani14010113)
Supplement: Supplementary file 1 [file animals-14-00113-s001.zip › Table S1.xlsx]

## Sheet: Sheet1
Table S1 The average daily temperature and humidity
Parameters		Summer		Winter
Average daily temperature/°C		28.5±1.8		17.8±2.1
Average daily humidity/%		72.38±6.75		58.56±5.33
