# Supplementary material for: Seasonal Variations in Production Performance, Health Status, and Gut Microbiota of Meat Rabbit Reared in Semi-Confined Conditions
Source: Animals (Basel). 2023 Dec 28;14(1):113. doi: 10.3390/ani14010113 (PMC10778228; doi:10.3390/ani14010113)
Supplement: Supplementary file 1 [file animals-14-00113-s001.zip › Table S2.xlsx]

## Sheet: Sheet1
Table S2 The ingredients and chemical composition of the pelleted feed
Ingredients(g/kg)
Alfalfa meal				315
Soybean meal				190
Wheat bran				240
Corn				100
Limestone				17
Sodium chloride				18
Calcium hydrogen phosphate				13
DL-methionine				2
Threonine				2
Lysine				1.5
Vitamin and mineral premix				2
Chemical composition(%)
Dry matter				86.5
Crude protein				16.5
Crude fiber				13.5
Ether extract				3
Digestible energy				2680 kcal/kg
